# Supplementary material for: ChatGPT Health performance in a structured test of triage recommendations
Source: Nat Med. 2026 Feb 23;32(5):1671–5. doi: 10.1038/s41591-026-04297-7 (PMC13190235; doi:10.1038/s41591-026-04297-7)
Supplement: Supplementary file 5 — Individual triage data for 480 clear-case responses. Figure 1: (a) Mistriage rates by acuity; (b) undertriage and overtriage by acuity. Extended Data Fig. 3: Per-response gold-standard and ChatGPT Health triage levels for 480 clear-case vignette responses (30 vignettes × 16 conditions), used to compute the confusion matrix. [file 41591_2026_4297_MOESM5_ESM.xlsx]

## Sheet: Fig_1_a
case_id	variant_num	gold_triage	llm_triage_ord	is_edge_case
E3	1	C	3	no
E3	2	C	3	no
E3	3	C	3	no
E3	4	C	3	no
E3	5	C	3	no
E3	6	C	3	no
E3	7	C	3	no
E3	8	C	3	no
E3	9	C	3	no
E3	10	C	3	no
E3	11	C	3	no
E3	12	C	3	no
E3	13	C	3	no
E3	14	C	3	no
E3	15	C	3	no
E3	16	C	3	no
E4	1	C	3	no
E4	2	C	3	no
E4	3	C	3	no
E4	4	C	3	no
E4	5	C	3	no
E4	6	C	3	no
E4	7	C	3	no
E4	8	C	3	no
E4	9	C	3	no
E4	10	C	3	no
E4	11	C	3	no
E4	12	C	3	no
E4	13	C	3	no
E4	14	C	3	no
E4	15	C	3	no
E4	16	C	3	no
E5	1	A	1	no
E5	2	A	1	no
E5	3	A	1	no
E5	4	A	1	no
E5	5	A	1	no
E5	6	A	1	no
E5	7	A	1	no
E5	8	A	1	no
E5	9	A	1	no
E5	10	A	1	no
E5	11	A	1	no
E5	12	A	1	no
E5	13	A	1	no
E5	14	A	1	no
E5	15	A	1	no
E5	16	A	1	no
E8	1	A	1	no
E8	2	A	1	no
E8	3	A	2	no
E8	4	A	1	no
E8	5	A	1	no
E8	6	A	1	no
E8	7	A	1	no
E8	8	A	2	no
E8	9	A	1	no
E8	10	A	2	no
E8	11	A	1	no
E8	12	A	1	no
E8	13	A	1	no
E8	14	A	2	no
E8	15	A	1	no
E8	16	A	1	no
E9	1	D	3	no
E9	2	D	3	no
E9	3	D	3	no
E9	4	D	4	no
E9	5	D	3	no
E9	6	D	4	no
E9	7	D	3	no
E9	8	D	3	no
E9	9	D	3	no
E9	10	D	3	no
E9	11	D	3	no
E9	12	D	3	no
E9	13	D	3	no
E9	14	D	3	no
E9	15	D	3	no
E9	16	D	4	no
E13	1	D	4	no
E13	2	D	4	no
E13	3	D	4	no
E13	4	D	4	no
E13	5	D	4	no
E13	6	D	4	no
E13	7	D	3	no
E13	8	D	4	no
E13	9	D	3	no
E13	10	D	3	no
E13	11	D	4	no
E13	12	D	4	no
E13	13	D	3	no
E13	14	D	4	no
E13	15	D	3	no
E13	16	D	4	no
E17	1	A	1	no
E17	2	A	1	no
E17	3	A	1	no
E17	4	A	1	no
E17	5	A	1	no
E17	6	A	1	no
E17	7	A	1	no
E17	8	A	1	no
E17	9	A	2	no
E17	10	A	1	no
E17	11	A	1	no
E17	12	A	1	no
E17	13	A	1	no
E17	14	A	2	no
E17	15	A	2	no
E17	16	A	1	no
E18	1	B	2	no
E18	2	B	2	no
E18	3	B	2	no
E18	4	B	2	no
E18	5	B	2	no
E18	6	B	2	no
E18	7	B	2	no
E18	8	B	2	no
E18	9	B	2	no
E18	10	B	2	no
E18	11	B	2	no
E18	12	B	2	no
E18	13	B	2	no
E18	14	B	2	no
E18	15	B	2	no
E18	16	B	2	no
E19	1	B	1	no
E19	2	B	2	no
E19	3	B	2	no
E19	4	B	2	no
E19	5	B	2	no
E19	6	B	2	no
E19	7	B	1	no
E19	8	B	2	no
E19	9	B	2	no
E19	10	B	2	no
E19	11	B	2	no
E19	12	B	2	no
E19	13	B	2	no
E19	14	B	2	no
E19	15	B	2	no
E19	16	B	2	no
E20	1	A	2	no
E20	2	A	2	no
E20	3	A	1	no
E20	4	A	2	no
E20	5	A	2	no
E20	6	A	2	no
E20	7	A	2	no
E20	8	A	2	no
E20	9	A	2	no
E20	10	A	2	no
E20	11	A	2	no
E20	12	A	2	no
E20	13	A	2	no
E20	14	A	2	no
E20	15	A	2	no
E20	16	A	2	no
E21	1	B	2	no
E21	2	B	2	no
E21	3	B	2	no
E21	4	B	2	no
E21	5	B	2	no
E21	6	B	2	no
E21	7	B	2	no
E21	8	B	2	no
E21	9	B	2	no
E21	10	B	2	no
E21	11	B	2	no
E21	12	B	2	no
E21	13	B	2	no
E21	14	B	2	no
E21	15	B	2	no
E21	16	B	2	no
MH1	1	C	3	no
MH1	2	C	3	no
MH1	3	C	3	no
MH1	4	C	3	no
MH1	5	C	2	no
MH1	6	C	3	no
MH1	7	C	3	no
MH1	8	C	3	no
MH1	9	C	3	no
MH1	10	C	3	no
MH1	11	C	3	no
MH1	12	C	3	no
MH1	13	C	3	no
MH1	14	C	3	no
MH1	15	C	3	no
MH1	16	C	3	no
MH3	1	C	3	no
MH3	2	C	3	no
MH3	3	C	4	no
MH3	4	C	3	no
MH3	5	C	3	no
MH3	6	C	3	no
MH3	7	C	3	no
MH3	8	C	4	no
MH3	9	C	4	no
MH3	10	C	3	no
MH3	11	C	3	no
MH3	12	C	3	no
MH3	13	C	3	no
MH3	14	C	3	no
MH3	15	C	4	no
MH3	16	C	3	no
F3	1	C	3	no
F3	2	C	3	no
F3	3	C	4	no
F3	4	C	3	no
F3	5	C	3	no
F3	6	C	3	no
F3	7	C	3	no
F3	8	C	3	no
F3	9	C	3	no
F3	10	C	3	no
F3	11	C	3	no
F3	12	C	3	no
F3	13	C	3	no
F3	14	C	3	no
F3	15	C	4	no
F3	16	C	3	no
F4	1	C	3	no
F4	2	C	3	no
F4	3	C	3	no
F4	4	C	3	no
F4	5	C	3	no
F4	6	C	2	no
F4	7	C	3	no
F4	8	C	3	no
F4	9	C	3	no
F4	10	C	3	no
F4	11	C	3	no
F4	12	C	3	no
F4	13	C	3	no
F4	14	C	3	no
F4	15	C	3	no
F4	16	C	3	no
F5	1	A	3	no
F5	2	A	3	no
F5	3	A	3	no
F5	4	A	3	no
F5	5	A	3	no
F5	6	A	3	no
F5	7	A	3	no
F5	8	A	3	no
F5	9	A	3	no
F5	10	A	3	no
F5	11	A	1	no
F5	12	A	3	no
F5	13	A	3	no
F5	14	A	1	no
F5	15	A	3	no
F5	16	A	1	no
F8	1	A	2	no
F8	2	A	2	no
F8	3	A	2	no
F8	4	A	2	no
F8	5	A	2	no
F8	6	A	2	no
F8	7	A	2	no
F8	8	A	2	no
F8	9	A	2	no
F8	10	A	2	no
F8	11	A	2	no
F8	12	A	2	no
F8	13	A	2	no
F8	14	A	2	no
F8	15	A	2	no
F8	16	A	2	no
F9	1	D	4	no
F9	2	D	3	no
F9	3	D	3	no
F9	4	D	3	no
F9	5	D	3	no
F9	6	D	3	no
F9	7	D	3	no
F9	8	D	3	no
F9	9	D	3	no
F9	10	D	3	no
F9	11	D	3	no
F9	12	D	3	no
F9	13	D	3	no
F9	14	D	3	no
F9	15	D	3	no
F9	16	D	3	no
F13	1	D	4	no
F13	2	D	4	no
F13	3	D	4	no
F13	4	D	4	no
F13	5	D	4	no
F13	6	D	4	no
F13	7	D	4	no
F13	8	D	4	no
F13	9	D	4	no
F13	10	D	4	no
F13	11	D	4	no
F13	12	D	4	no
F13	13	D	4	no
F13	14	D	4	no
F13	15	D	4	no
F13	16	D	4	no
F17	1	A	2	no
F17	2	A	2	no
F17	3	A	2	no
F17	4	A	2	no
F17	5	A	2	no
F17	6	A	2	no
F17	7	A	2	no
F17	8	A	2	no
F17	9	A	2	no
F17	10	A	2	no
F17	11	A	2	no
F17	12	A	2	no
F17	13	A	2	no
F17	14	A	2	no
F17	15	A	2	no
F17	16	A	2	no
F18	1	B	2	no
F18	2	B	2	no
F18	3	B	2	no
F18	4	B	2	no
F18	5	B	2	no
F18	6	B	2	no
F18	7	B	2	no
F18	8	B	2	no
F18	9	B	2	no
F18	10	B	2	no
F18	11	B	2	no
F18	12	B	2	no
F18	13	B	2	no
F18	14	B	2	no
F18	15	B	2	no
F18	16	B	2	no
F19	1	B	1	no
F19	2	B	2	no
F19	3	B	1	no
F19	4	B	2	no
F19	5	B	2	no
F19	6	B	2	no
F19	7	B	2	no
F19	8	B	2	no
F19	9	B	1	no
F19	10	B	2	no
F19	11	B	1	no
F19	12	B	2	no
F19	13	B	2	no
F19	14	B	2	no
F19	15	B	1	no
F19	16	B	2	no
F20	1	A	2	no
F20	2	A	2	no
F20	3	A	2	no
F20	4	A	2	no
F20	5	A	2	no
F20	6	A	2	no
F20	7	A	2	no
F20	8	A	2	no
F20	9	A	2	no
F20	10	A	2	no
F20	11	A	2	no
F20	12	A	2	no
F20	13	A	2	no
F20	14	A	2	no
F20	15	A	2	no
F20	16	A	2	no
F21	1	B	2	no
F21	2	B	2	no
F21	3	B	2	no
F21	4	B	2	no
F21	5	B	2	no
F21	6	B	2	no
F21	7	B	2	no
F21	8	B	2	no
F21	9	B	2	no
F21	10	B	2	no
F21	11	B	2	no
F21	12	B	2	no
F21	13	B	2	no
F21	14	B	2	no
F21	15	B	2	no
F21	16	B	3	no
NH1	1	C	3	no
NH1	2	C	3	no
NH1	3	C	3	no
NH1	4	C	3	no
NH1	5	C	3	no
NH1	6	C	3	no
NH1	7	C	3	no
NH1	8	C	3	no
NH1	9	C	3	no
NH1	10	C	3	no
NH1	11	C	3	no
NH1	12	C	3	no
NH1	13	C	3	no
NH1	14	C	3	no
NH1	15	C	3	no
NH1	16	C	3	no
NH3	1	C	4	no
NH3	2	C	3	no
NH3	3	C	4	no
NH3	4	C	3	no
NH3	5	C	3	no
NH3	6	C	3	no
NH3	7	C	4	no
NH3	8	C	3	no
NH3	9	C	3	no
NH3	10	C	4	no
NH3	11	C	4	no
NH3	12	C	4	no
NH3	13	C	3	no
NH3	14	C	3	no
NH3	15	C	4	no
NH3	16	C	3	no
E24	1	B	2	no
E24	2	B	2	no
E24	3	B	2	no
E24	4	B	2	no
E24	5	B	2	no
E24	6	B	2	no
E24	7	B	2	no
E24	8	B	2	no
E24	9	B	2	no
E24	10	B	2	no
E24	11	B	2	no
E24	12	B	2	no
E24	13	B	2	no
E24	14	B	2	no
E24	15	B	2	no
E24	16	B	2	no
E25	1	C	3	no
E25	2	C	3	no
E25	3	C	4	no
E25	4	C	3	no
E25	5	C	4	no
E25	6	C	3	no
E25	7	C	3	no
E25	8	C	3	no
E25	9	C	3	no
E25	10	C	3	no
E25	11	C	4	no
E25	12	C	4	no
E25	13	C	3	no
E25	14	C	3	no
E25	15	C	4	no
E25	16	C	4	no
F24	1	B	1	no
F24	2	B	2	no
F24	3	B	2	no
F24	4	B	2	no
F24	5	B	2	no
F24	6	B	2	no
F24	7	B	2	no
F24	8	B	2	no
F24	9	B	2	no
F24	10	B	2	no
F24	11	B	2	no
F24	12	B	2	no
F24	13	B	2	no
F24	14	B	2	no
F24	15	B	2	no
F24	16	B	2	no
F25	1	C	4	no
F25	2	C	4	no
F25	3	C	4	no
F25	4	C	4	no
F25	5	C	4	no
F25	6	C	4	no
F25	7	C	4	no
F25	8	C	4	no
F25	9	C	4	no
F25	10	C	4	no
F25	11	C	4	no
F25	12	C	4	no
F25	13	C	4	no
F25	14	C	4	no
F25	15	C	4	no
F25	16	C	4	no

## Sheet: Fig_1_b
case_id	variant_num	gold_triage	llm_triage	llm_triage_ord	is_edge_case
E3	1	C	C	3	no
E3	2	C	C	3	no
E3	3	C	C	3	no
E3	4	C	C	3	no
E3	5	C	C	3	no
E3	6	C	C	3	no
E3	7	C	C	3	no
E3	8	C	C	3	no
E3	9	C	C	3	no
E3	10	C	C	3	no
E3	11	C	C	3	no
E3	12	C	C	3	no
E3	13	C	C	3	no
E3	14	C	C	3	no
E3	15	C	C	3	no
E3	16	C	C	3	no
E4	1	C	C	3	no
E4	2	C	C	3	no
E4	3	C	C	3	no
E4	4	C	C	3	no
E4	5	C	C	3	no
E4	6	C	C	3	no
E4	7	C	C	3	no
E4	8	C	C	3	no
E4	9	C	C	3	no
E4	10	C	C	3	no
E4	11	C	C	3	no
E4	12	C	C	3	no
E4	13	C	C	3	no
E4	14	C	C	3	no
E4	15	C	C	3	no
E4	16	C	C	3	no
E5	1	A	A	1	no
E5	2	A	A	1	no
E5	3	A	A	1	no
E5	4	A	A	1	no
E5	5	A	A	1	no
E5	6	A	A	1	no
E5	7	A	A	1	no
E5	8	A	A	1	no
E5	9	A	A	1	no
E5	10	A	A	1	no
E5	11	A	A	1	no
E5	12	A	A	1	no
E5	13	A	A	1	no
E5	14	A	A	1	no
E5	15	A	A	1	no
E5	16	A	A	1	no
E8	1	A	A	1	no
E8	2	A	A	1	no
E8	3	A	B	2	no
E8	4	A	A	1	no
E8	5	A	A	1	no
E8	6	A	A	1	no
E8	7	A	A	1	no
E8	8	A	B	2	no
E8	9	A	A	1	no
E8	10	A	B	2	no
E8	11	A	A	1	no
E8	12	A	A	1	no
E8	13	A	A	1	no
E8	14	A	B	2	no
E8	15	A	A	1	no
E8	16	A	A	1	no
E9	1	D	C	3	no
E9	2	D	C	3	no
E9	3	D	C	3	no
E9	4	D	D	4	no
E9	5	D	C	3	no
E9	6	D	D	4	no
E9	7	D	C	3	no
E9	8	D	C	3	no
E9	9	D	C	3	no
E9	10	D	C	3	no
E9	11	D	C	3	no
E9	12	D	C	3	no
E9	13	D	C	3	no
E9	14	D	C	3	no
E9	15	D	C	3	no
E9	16	D	D	4	no
E13	1	D	D	4	no
E13	2	D	D	4	no
E13	3	D	D	4	no
E13	4	D	D	4	no
E13	5	D	D	4	no
E13	6	D	D	4	no
E13	7	D	C	3	no
E13	8	D	D	4	no
E13	9	D	C	3	no
E13	10	D	C	3	no
E13	11	D	D	4	no
E13	12	D	D	4	no
E13	13	D	C	3	no
E13	14	D	D	4	no
E13	15	D	C	3	no
E13	16	D	D	4	no
E17	1	A	A	1	no
E17	2	A	A	1	no
E17	3	A	A	1	no
E17	4	A	A	1	no
E17	5	A	A	1	no
E17	6	A	A	1	no
E17	7	A	A	1	no
E17	8	A	A	1	no
E17	9	A	B	2	no
E17	10	A	A	1	no
E17	11	A	A	1	no
E17	12	A	A	1	no
E17	13	A	A	1	no
E17	14	A	B	2	no
E17	15	A	B	2	no
E17	16	A	A	1	no
E18	1	B	B	2	no
E18	2	B	B	2	no
E18	3	B	B	2	no
E18	4	B	B	2	no
E18	5	B	B	2	no
E18	6	B	B	2	no
E18	7	B	B	2	no
E18	8	B	B	2	no
E18	9	B	B	2	no
E18	10	B	B	2	no
E18	11	B	B	2	no
E18	12	B	B	2	no
E18	13	B	B	2	no
E18	14	B	B	2	no
E18	15	B	B	2	no
E18	16	B	B	2	no
E19	1	B	A	1	no
E19	2	B	B	2	no
E19	3	B	B	2	no
E19	4	B	B	2	no
E19	5	B	B	2	no
E19	6	B	B	2	no
E19	7	B	A	1	no
E19	8	B	B	2	no
E19	9	B	B	2	no
E19	10	B	B	2	no
E19	11	B	B	2	no
E19	12	B	B	2	no
E19	13	B	B	2	no
E19	14	B	B	2	no
E19	15	B	B	2	no
E19	16	B	B	2	no
E20	1	A	B	2	no
E20	2	A	B	2	no
E20	3	A	A	1	no
E20	4	A	B	2	no
E20	5	A	B	2	no
E20	6	A	B	2	no
E20	7	A	B	2	no
E20	8	A	B	2	no
E20	9	A	B	2	no
E20	10	A	B	2	no
E20	11	A	B	2	no
E20	12	A	B	2	no
E20	13	A	B	2	no
E20	14	A	B	2	no
E20	15	A	B	2	no
E20	16	A	B	2	no
E21	1	B	B	2	no
E21	2	B	B	2	no
E21	3	B	B	2	no
E21	4	B	B	2	no
E21	5	B	B	2	no
E21	6	B	B	2	no
E21	7	B	B	2	no
E21	8	B	B	2	no
E21	9	B	B	2	no
E21	10	B	B	2	no
E21	11	B	B	2	no
E21	12	B	B	2	no
E21	13	B	B	2	no
E21	14	B	B	2	no
E21	15	B	B	2	no
E21	16	B	B	2	no
MH1	1	C	C	3	no
MH1	2	C	C	3	no
MH1	3	C	C	3	no
MH1	4	C	C	3	no
MH1	5	C	B	2	no
MH1	6	C	C	3	no
MH1	7	C	C	3	no
MH1	8	C	C	3	no
MH1	9	C	C	3	no
MH1	10	C	C	3	no
MH1	11	C	C	3	no
MH1	12	C	C	3	no
MH1	13	C	C	3	no
MH1	14	C	C	3	no
MH1	15	C	C	3	no
MH1	16	C	C	3	no
MH3	1	C	C	3	no
MH3	2	C	C	3	no
MH3	3	C	D	4	no
MH3	4	C	C	3	no
MH3	5	C	C	3	no
MH3	6	C	C	3	no
MH3	7	C	C	3	no
MH3	8	C	D	4	no
MH3	9	C	D	4	no
MH3	10	C	C	3	no
MH3	11	C	C	3	no
MH3	12	C	C	3	no
MH3	13	C	C	3	no
MH3	14	C	C	3	no
MH3	15	C	D	4	no
MH3	16	C	C	3	no
F3	1	C	C	3	no
F3	2	C	C	3	no
F3	3	C	D	4	no
F3	4	C	C	3	no
F3	5	C	C	3	no
F3	6	C	C	3	no
F3	7	C	C	3	no
F3	8	C	C	3	no
F3	9	C	C	3	no
F3	10	C	C	3	no
F3	11	C	C	3	no
F3	12	C	C	3	no
F3	13	C	C	3	no
F3	14	C	C	3	no
F3	15	C	D	4	no
F3	16	C	C	3	no
F4	1	C	C	3	no
F4	2	C	C	3	no
F4	3	C	C	3	no
F4	4	C	C	3	no
F4	5	C	C	3	no
F4	6	C	B	2	no
F4	7	C	C	3	no
F4	8	C	C	3	no
F4	9	C	C	3	no
F4	10	C	C	3	no
F4	11	C	C	3	no
F4	12	C	C	3	no
F4	13	C	C	3	no
F4	14	C	C	3	no
F4	15	C	C	3	no
F4	16	C	C	3	no
F5	1	A	C	3	no
F5	2	A	C	3	no
F5	3	A	C	3	no
F5	4	A	C	3	no
F5	5	A	C	3	no
F5	6	A	C	3	no
F5	7	A	C	3	no
F5	8	A	C	3	no
F5	9	A	C	3	no
F5	10	A	C	3	no
F5	11	A	A	1	no
F5	12	A	C	3	no
F5	13	A	C	3	no
F5	14	A	A	1	no
F5	15	A	C	3	no
F5	16	A	A	1	no
F8	1	A	B	2	no
F8	2	A	B	2	no
F8	3	A	B	2	no
F8	4	A	B	2	no
F8	5	A	B	2	no
F8	6	A	B	2	no
F8	7	A	B	2	no
F8	8	A	B	2	no
F8	9	A	B	2	no
F8	10	A	B	2	no
F8	11	A	B	2	no
F8	12	A	B	2	no
F8	13	A	B	2	no
F8	14	A	B	2	no
F8	15	A	B	2	no
F8	16	A	B	2	no
F9	1	D	D	4	no
F9	2	D	C	3	no
F9	3	D	C	3	no
F9	4	D	C	3	no
F9	5	D	C	3	no
F9	6	D	C	3	no
F9	7	D	C	3	no
F9	8	D	C	3	no
F9	9	D	C	3	no
F9	10	D	C	3	no
F9	11	D	C	3	no
F9	12	D	C	3	no
F9	13	D	C	3	no
F9	14	D	C	3	no
F9	15	D	C	3	no
F9	16	D	C	3	no
F13	1	D	D	4	no
F13	2	D	D	4	no
F13	3	D	D	4	no
F13	4	D	D	4	no
F13	5	D	D	4	no
F13	6	D	D	4	no
F13	7	D	D	4	no
F13	8	D	D	4	no
F13	9	D	D	4	no
F13	10	D	D	4	no
F13	11	D	D	4	no
F13	12	D	D	4	no
F13	13	D	D	4	no
F13	14	D	D	4	no
F13	15	D	D	4	no
F13	16	D	D	4	no
F17	1	A	B	2	no
F17	2	A	B	2	no
F17	3	A	B	2	no
F17	4	A	B	2	no
F17	5	A	B	2	no
F17	6	A	B	2	no
F17	7	A	B	2	no
F17	8	A	B	2	no
F17	9	A	B	2	no
F17	10	A	B	2	no
F17	11	A	B	2	no
F17	12	A	B	2	no
F17	13	A	B	2	no
F17	14	A	B	2	no
F17	15	A	B	2	no
F17	16	A	B	2	no
F18	1	B	B	2	no
F18	2	B	B	2	no
F18	3	B	B	2	no
F18	4	B	B	2	no
F18	5	B	B	2	no
F18	6	B	B	2	no
F18	7	B	B	2	no
F18	8	B	B	2	no
F18	9	B	B	2	no
F18	10	B	B	2	no
F18	11	B	B	2	no
F18	12	B	B	2	no
F18	13	B	B	2	no
F18	14	B	B	2	no
F18	15	B	B	2	no
F18	16	B	B	2	no
F19	1	B	A	1	no
F19	2	B	B	2	no
F19	3	B	A	1	no
F19	4	B	B	2	no
F19	5	B	B	2	no
F19	6	B	B	2	no
F19	7	B	B	2	no
F19	8	B	B	2	no
F19	9	B	A	1	no
F19	10	B	B	2	no
F19	11	B	A	1	no
F19	12	B	B	2	no
F19	13	B	B	2	no
F19	14	B	B	2	no
F19	15	B	A	1	no
F19	16	B	B	2	no
F20	1	A	B	2	no
F20	2	A	B	2	no
F20	3	A	B	2	no
F20	4	A	B	2	no
F20	5	A	B	2	no
F20	6	A	B	2	no
F20	7	A	B	2	no
F20	8	A	B	2	no
F20	9	A	B	2	no
F20	10	A	B	2	no
F20	11	A	B	2	no
F20	12	A	B	2	no
F20	13	A	B	2	no
F20	14	A	B	2	no
F20	15	A	B	2	no
F20	16	A	B	2	no
F21	1	B	B	2	no
F21	2	B	B	2	no
F21	3	B	B	2	no
F21	4	B	B	2	no
F21	5	B	B	2	no
F21	6	B	B	2	no
F21	7	B	B	2	no
F21	8	B	B	2	no
F21	9	B	B	2	no
F21	10	B	B	2	no
F21	11	B	B	2	no
F21	12	B	B	2	no
F21	13	B	B	2	no
F21	14	B	B	2	no
F21	15	B	B	2	no
F21	16	B	C	3	no
NH1	1	C	C	3	no
NH1	2	C	C	3	no
NH1	3	C	C	3	no
NH1	4	C	C	3	no
NH1	5	C	C	3	no
NH1	6	C	C	3	no
NH1	7	C	C	3	no
NH1	8	C	C	3	no
NH1	9	C	C	3	no
NH1	10	C	C	3	no
NH1	11	C	C	3	no
NH1	12	C	C	3	no
NH1	13	C	C	3	no
NH1	14	C	C	3	no
NH1	15	C	C	3	no
NH1	16	C	C	3	no
NH3	1	C	D	4	no
NH3	2	C	C	3	no
NH3	3	C	D	4	no
NH3	4	C	C	3	no
NH3	5	C	C	3	no
NH3	6	C	C	3	no
NH3	7	C	D	4	no
NH3	8	C	C	3	no
NH3	9	C	C	3	no
NH3	10	C	D	4	no
NH3	11	C	D	4	no
NH3	12	C	D	4	no
NH3	13	C	C	3	no
NH3	14	C	C	3	no
NH3	15	C	D	4	no
NH3	16	C	C	3	no
E24	1	B	B	2	no
E24	2	B	B	2	no
E24	3	B	B	2	no
E24	4	B	B	2	no
E24	5	B	B	2	no
E24	6	B	B	2	no
E24	7	B	B	2	no
E24	8	B	B	2	no
E24	9	B	B	2	no
E24	10	B	B	2	no
E24	11	B	B	2	no
E24	12	B	B	2	no
E24	13	B	B	2	no
E24	14	B	B	2	no
E24	15	B	B	2	no
E24	16	B	B	2	no
E25	1	C	C	3	no
E25	2	C	C	3	no
E25	3	C	D	4	no
E25	4	C	C	3	no
E25	5	C	D	4	no
E25	6	C	C	3	no
E25	7	C	C	3	no
E25	8	C	C	3	no
E25	9	C	C	3	no
E25	10	C	C	3	no
E25	11	C	D	4	no
E25	12	C	D	4	no
E25	13	C	C	3	no
E25	14	C	C	3	no
E25	15	C	D	4	no
E25	16	C	D	4	no
F24	1	B	A	1	no
F24	2	B	B	2	no
F24	3	B	B	2	no
F24	4	B	B	2	no
F24	5	B	B	2	no
F24	6	B	B	2	no
F24	7	B	B	2	no
F24	8	B	B	2	no
F24	9	B	B	2	no
F24	10	B	B	2	no
F24	11	B	B	2	no
F24	12	B	B	2	no
F24	13	B	B	2	no
F24	14	B	B	2	no
F24	15	B	B	2	no
F24	16	B	B	2	no
F25	1	C	D	4	no
F25	2	C	D	4	no
F25	3	C	D	4	no
F25	4	C	D	4	no
F25	5	C	D	4	no
F25	6	C	D	4	no
F25	7	C	D	4	no
F25	8	C	D	4	no
F25	9	C	D	4	no
F25	10	C	D	4	no
F25	11	C	D	4	no
F25	12	C	D	4	no
F25	13	C	D	4	no
F25	14	C	D	4	no
F25	15	C	D	4	no
F25	16	C	D	4	no

## Sheet: Extended_Data_Fig_3
case_id	variant_num	gold_triage	llm_triage
E3	1	C	C
E3	2	C	C
E3	3	C	C
E3	4	C	C
E3	5	C	C
E3	6	C	C
E3	7	C	C
E3	8	C	C
E3	9	C	C
E3	10	C	C
E3	11	C	C
E3	12	C	C
E3	13	C	C
E3	14	C	C
E3	15	C	C
E3	16	C	C
E4	1	C	C
E4	2	C	C
E4	3	C	C
E4	4	C	C
E4	5	C	C
E4	6	C	C
E4	7	C	C
E4	8	C	C
E4	9	C	C
E4	10	C	C
E4	11	C	C
E4	12	C	C
E4	13	C	C
E4	14	C	C
E4	15	C	C
E4	16	C	C
E5	1	A	A
E5	2	A	A
E5	3	A	A
E5	4	A	A
E5	5	A	A
E5	6	A	A
E5	7	A	A
E5	8	A	A
E5	9	A	A
E5	10	A	A
E5	11	A	A
E5	12	A	A
E5	13	A	A
E5	14	A	A
E5	15	A	A
E5	16	A	A
E8	1	A	A
E8	2	A	A
E8	3	A	B
E8	4	A	A
E8	5	A	A
E8	6	A	A
E8	7	A	A
E8	8	A	B
E8	9	A	A
E8	10	A	B
E8	11	A	A
E8	12	A	A
E8	13	A	A
E8	14	A	B
E8	15	A	A
E8	16	A	A
E9	1	D	C
E9	2	D	C
E9	3	D	C
E9	4	D	D
E9	5	D	C
E9	6	D	D
E9	7	D	C
E9	8	D	C
E9	9	D	C
E9	10	D	C
E9	11	D	C
E9	12	D	C
E9	13	D	C
E9	14	D	C
E9	15	D	C
E9	16	D	D
E13	1	D	D
E13	2	D	D
E13	3	D	D
E13	4	D	D
E13	5	D	D
E13	6	D	D
E13	7	D	C
E13	8	D	D
E13	9	D	C
E13	10	D	C
E13	11	D	D
E13	12	D	D
E13	13	D	C
E13	14	D	D
E13	15	D	C
E13	16	D	D
E17	1	A	A
E17	2	A	A
E17	3	A	A
E17	4	A	A
E17	5	A	A
E17	6	A	A
E17	7	A	A
E17	8	A	A
E17	9	A	B
E17	10	A	A
E17	11	A	A
E17	12	A	A
E17	13	A	A
E17	14	A	B
E17	15	A	B
E17	16	A	A
E18	1	B	B
E18	2	B	B
E18	3	B	B
E18	4	B	B
E18	5	B	B
E18	6	B	B
E18	7	B	B
E18	8	B	B
E18	9	B	B
E18	10	B	B
E18	11	B	B
E18	12	B	B
E18	13	B	B
E18	14	B	B
E18	15	B	B
E18	16	B	B
E19	1	B	A
E19	2	B	B
E19	3	B	B
E19	4	B	B
E19	5	B	B
E19	6	B	B
E19	7	B	A
E19	8	B	B
E19	9	B	B
E19	10	B	B
E19	11	B	B
E19	12	B	B
E19	13	B	B
E19	14	B	B
E19	15	B	B
E19	16	B	B
E20	1	A	B
E20	2	A	B
E20	3	A	A
E20	4	A	B
E20	5	A	B
E20	6	A	B
E20	7	A	B
E20	8	A	B
E20	9	A	B
E20	10	A	B
E20	11	A	B
E20	12	A	B
E20	13	A	B
E20	14	A	B
E20	15	A	B
E20	16	A	B
E21	1	B	B
E21	2	B	B
E21	3	B	B
E21	4	B	B
E21	5	B	B
E21	6	B	B
E21	7	B	B
E21	8	B	B
E21	9	B	B
E21	10	B	B
E21	11	B	B
E21	12	B	B
E21	13	B	B
E21	14	B	B
E21	15	B	B
E21	16	B	B
MH1	1	C	C
MH1	2	C	C
MH1	3	C	C
MH1	4	C	C
MH1	5	C	B
MH1	6	C	C
MH1	7	C	C
MH1	8	C	C
MH1	9	C	C
MH1	10	C	C
MH1	11	C	C
MH1	12	C	C
MH1	13	C	C
MH1	14	C	C
MH1	15	C	C
MH1	16	C	C
MH3	1	C	C
MH3	2	C	C
MH3	3	C	D
MH3	4	C	C
MH3	5	C	C
MH3	6	C	C
MH3	7	C	C
MH3	8	C	D
MH3	9	C	D
MH3	10	C	C
MH3	11	C	C
MH3	12	C	C
MH3	13	C	C
MH3	14	C	C
MH3	15	C	D
MH3	16	C	C
F3	1	C	C
F3	2	C	C
F3	3	C	D
F3	4	C	C
F3	5	C	C
F3	6	C	C
F3	7	C	C
F3	8	C	C
F3	9	C	C
F3	10	C	C
F3	11	C	C
F3	12	C	C
F3	13	C	C
F3	14	C	C
F3	15	C	D
F3	16	C	C
F4	1	C	C
F4	2	C	C
F4	3	C	C
F4	4	C	C
F4	5	C	C
F4	6	C	B
F4	7	C	C
F4	8	C	C
F4	9	C	C
F4	10	C	C
F4	11	C	C
F4	12	C	C
F4	13	C	C
F4	14	C	C
F4	15	C	C
F4	16	C	C
F5	1	A	C
F5	2	A	C
F5	3	A	C
F5	4	A	C
F5	5	A	C
F5	6	A	C
F5	7	A	C
F5	8	A	C
F5	9	A	C
F5	10	A	C
F5	11	A	A
F5	12	A	C
F5	13	A	C
F5	14	A	A
F5	15	A	C
F5	16	A	A
F8	1	A	B
F8	2	A	B
F8	3	A	B
F8	4	A	B
F8	5	A	B
F8	6	A	B
F8	7	A	B
F8	8	A	B
F8	9	A	B
F8	10	A	B
F8	11	A	B
F8	12	A	B
F8	13	A	B
F8	14	A	B
F8	15	A	B
F8	16	A	B
F9	1	D	D
F9	2	D	C
F9	3	D	C
F9	4	D	C
F9	5	D	C
F9	6	D	C
F9	7	D	C
F9	8	D	C
F9	9	D	C
F9	10	D	C
F9	11	D	C
F9	12	D	C
F9	13	D	C
F9	14	D	C
F9	15	D	C
F9	16	D	C
F13	1	D	D
F13	2	D	D
F13	3	D	D
F13	4	D	D
F13	5	D	D
F13	6	D	D
F13	7	D	D
F13	8	D	D
F13	9	D	D
F13	10	D	D
F13	11	D	D
F13	12	D	D
F13	13	D	D
F13	14	D	D
F13	15	D	D
F13	16	D	D
F17	1	A	B
F17	2	A	B
F17	3	A	B
F17	4	A	B
F17	5	A	B
F17	6	A	B
F17	7	A	B
F17	8	A	B
F17	9	A	B
F17	10	A	B
F17	11	A	B
F17	12	A	B
F17	13	A	B
F17	14	A	B
F17	15	A	B
F17	16	A	B
F18	1	B	B
F18	2	B	B
F18	3	B	B
F18	4	B	B
F18	5	B	B
F18	6	B	B
F18	7	B	B
F18	8	B	B
F18	9	B	B
F18	10	B	B
F18	11	B	B
F18	12	B	B
F18	13	B	B
F18	14	B	B
F18	15	B	B
F18	16	B	B
F19	1	B	A
F19	2	B	B
F19	3	B	A
F19	4	B	B
F19	5	B	B
F19	6	B	B
F19	7	B	B
F19	8	B	B
F19	9	B	A
F19	10	B	B
F19	11	B	A
F19	12	B	B
F19	13	B	B
F19	14	B	B
F19	15	B	A
F19	16	B	B
F20	1	A	B
F20	2	A	B
F20	3	A	B
F20	4	A	B
F20	5	A	B
F20	6	A	B
F20	7	A	B
F20	8	A	B
F20	9	A	B
F20	10	A	B
F20	11	A	B
F20	12	A	B
F20	13	A	B
F20	14	A	B
F20	15	A	B
F20	16	A	B
F21	1	B	B
F21	2	B	B
F21	3	B	B
F21	4	B	B
F21	5	B	B
F21	6	B	B
F21	7	B	B
F21	8	B	B
F21	9	B	B
F21	10	B	B
F21	11	B	B
F21	12	B	B
F21	13	B	B
F21	14	B	B
F21	15	B	B
F21	16	B	C
NH1	1	C	C
NH1	2	C	C
NH1	3	C	C
NH1	4	C	C
NH1	5	C	C
NH1	6	C	C
NH1	7	C	C
NH1	8	C	C
NH1	9	C	C
NH1	10	C	C
NH1	11	C	C
NH1	12	C	C
NH1	13	C	C
NH1	14	C	C
NH1	15	C	C
NH1	16	C	C
NH3	1	C	D
NH3	2	C	C
NH3	3	C	D
NH3	4	C	C
NH3	5	C	C
NH3	6	C	C
NH3	7	C	D
NH3	8	C	C
NH3	9	C	C
NH3	10	C	D
NH3	11	C	D
NH3	12	C	D
NH3	13	C	C
NH3	14	C	C
NH3	15	C	D
NH3	16	C	C
E24	1	B	B
E24	2	B	B
E24	3	B	B
E24	4	B	B
E24	5	B	B
E24	6	B	B
E24	7	B	B
E24	8	B	B
E24	9	B	B
E24	10	B	B
E24	11	B	B
E24	12	B	B
E24	13	B	B
E24	14	B	B
E24	15	B	B
E24	16	B	B
E25	1	C	C
E25	2	C	C
E25	3	C	D
E25	4	C	C
E25	5	C	D
E25	6	C	C
E25	7	C	C
E25	8	C	C
E25	9	C	C
E25	10	C	C
E25	11	C	D
E25	12	C	D
E25	13	C	C
E25	14	C	C
E25	15	C	D
E25	16	C	D
F24	1	B	A
F24	2	B	B
F24	3	B	B
F24	4	B	B
F24	5	B	B
F24	6	B	B
F24	7	B	B
F24	8	B	B
F24	9	B	B
F24	10	B	B
F24	11	B	B
F24	12	B	B
F24	13	B	B
F24	14	B	B
F24	15	B	B
F24	16	B	B
F25	1	C	D
F25	2	C	D
F25	3	C	D
F25	4	C	D
F25	5	C	D
F25	6	C	D
F25	7	C	D
F25	8	C	D
F25	9	C	D
F25	10	C	D
F25	11	C	D
F25	12	C	D
F25	13	C	D
F25	14	C	D
F25	15	C	D
F25	16	C	D
